# Supplementary material for: Response to Oxidative Burst-Induced Hypoxia Is Associated With Macrophage Inflammatory Profiles as Revealed by Cellular Genome-Wide Association
Source: Front Immunol. 2021 Jun 18;12:688503. doi: 10.3389/fimmu.2021.688503 (PMC8253053; doi:10.3389/fimmu.2021.688503)
Supplement: Supplementary Table 1 — The list of SNPs that are significantly associated with the concentration of nitric oxide in the supernatant of Monocyte-Derived Macrophages culture treated by Escherichia coli after 48 hours exposure. The genes that were selected in the second step of screening (expanding the window around the significant SNPs) are shown by “+” sign. The genes that are selected based on the 3rd step of screening (similarity to the human genome) are shown by “*” sign. [file DataSheet_1.xlsx]

## Sheet: Table 1
SNP ID	Effect	Chromosome	-log10 of pvalue	-log10 of Permutation value	R2 (Linear)	Nearby Genes
SNP1	R	1	3.40656	3.39794	0.14909	ENSBTAG00000051936, RF00554
SNP2	D	2	3.29271	3.30103	0.109544	PDE1A*
SNP3	D	2	3.44341	3.30103	0.16643	RF00001
SNP4	D	2	3.44341	3.30103	0.16643	LRP1B*
SNP5	D	2	3.44341	3.30103	0.16643	LRP1B*
SNP6	R	3	3.10112	3.30103	0.0302854	BCL9*
SNP7	R	3	3.22449	3.39794	0.0725374	UBE2U, ROR1
SNP8	R	3	4.43772	4	0.126642	SNED1, MTERF4, PASK
SNP9	A	4	3.86845	4	0.230779	RF00026
SNP10	R	4	3.73813	3.69897	0.174511	GRB10
SNP11	D	4	4.50172	3.69897	0.16327	MTERF1
SNP12	R	5	3.172	3.39794	0.0505527	LGR5
SNP13	A	5	3.7085	3.52288	0.221117
SNP14	A	5	3.25032	3.30103	0.192923
SNP15	D	5	3.93957	4	0.185676
SNP16	D	5	5.69827	4	0.185676	ENSBTAG00000045919
SNP17	A	5	3.13446	3.30103	0.165765	ANKS1B
SNP18	D	5	4.68758	4	0.240688	APAF1
SNP19	R	5	4.68758	4	0.307498	ENSBTAG00000025812
SNP20	A	5	4.03417	4	0.307498
SNP21	D	5	4.70526	4	0.143686	UTP20, ARL1
SNP22	A	5	5.20174	4	0.059435	PARPBP, PMCH
SNP23	R	5	3.39178	3.39794	0.059435
SNP24	D	5	3.41933	3.69897	0.207328	TTLL8, MLC1, MOV10L1
SNP25	A	6	3.48288	3.39794	0.125542	CD38
SNP26	D	7	3.33051	3.30103	0.193415	SORL1
SNP27	D	7	3.40982	3.52288	0.0909136	YIPF5+
SNP28	D	7	3.40982	3.52288	0.0909136	KCTD16
SNP29	D	8	3.72376	3.52288	0.0909136	GALNTL6
SNP30	R	9	3.07877	3.52288	0.175109	ENSBTAG00000052638
SNP31	R	9	3.61924	4	0.214916	SLC18B1, RPS12, RF00186, RF00609, RF00438
SNP32	A	9	3.60666	3.39794	0.125585
SNP33	R	9	4.99984	4	0.220065	THBS2
SNP34	A	10	3.69117	3.69897	0.22847	SMAD3, AAGAB
SNP35	A	10	3.83007	4	0.24606	ENSBTAG00000052439
SNP36	D	10	4.22215	4	0.200952	TLE3
SNP37	A	11	3.37957	3.39794	0.193529	SLC8A1
SNP38	A	11	3.26005	3.30103	0.18117	SLC8A1
SNP39	D	11	3.63418	3.52288	0.22183	MCFD2*
SNP40	A	11	3.72024	3.39794	0.165993	RF00001
SNP41	D	11	3.52344	3.52288	0.0677237	ENSBTAG00000051441
SNP42	R	12	3.51894	3.69897	0.195355
SNP43	D	12	3.5033	3.52288	0.202582	ITGBL1, FGF14
SNP44	A	14	3.40592	3.69897	0.209185	CNBD1
SNP45	A	15	3.5131	3.52288	0.210054	PIK3C2A, ENSBTAG00000032859
SNP46	A	17	3.37176	3.30103	0.141972	RIMBP2, STX2*
SNP47	A	17	3.52725	3.30103	0.130735	RIMBP2
SNP48	R	18	4.09891	3.69897	0.130735	ENSBTAG00000050946, ENSBTAG00000048466, AURKC, ENSBTAG00000038926
SNP49	R	18	3.42653	4	0.225256	ENSBTAG00000054370, ENSBTAG00000040442, ZNF814, RF00001, ENSBTAG00000027787
SNP50	A	19	3.77682	4	0.188622	RTN4RL1, DPH1, OVCA2, bta-mir-212, HIC1, SMG6, bta-mir-2337
SNP51	A	20	3.18146	3.30103	0.0829078	PDE4*
SNP52	D	21	3.5466	4	0.0752575	STXBP6*
SNP53	R	21	3.21425	3.39794	0.0465178	SIPA1L3*
SNP54	R	24	3.07877	3.52288	0.115838	ENSBTAG00000053860
SNP55	R	24	3.08405	3.39794	0.244478	CDH20
SNP56	A	27	4.09802	3.69897	0.110711	CSMD1+
SNP57	R	27	3.36098	4	0.174267	ENSBTAG00000052749, VAMP4*
SNP58	D	27	5.1966	4	0.188902
SNP59	A	28	3.18594	3.39794	0.213195	ARID5B
SNP60	A	28	3.5785	3.39794	0.152789	MYPN, ATOH7, PBLD, HNRNPH3, RUFY2

## Sheet: Table 2
Animal ID	Observed Phenotype (micro Molar)	Observed Phenotype (cubic root)	Predicted Phenotype	Fold Predicted In
HOCANF#1	0.34	0.697953	1.14403	4
HOCANF#2	1.41	1.12135	1.16974	6
HOCANF#3	0.95	0.983048	1.18406	3
HOCANF#4	3.261	1.48292	1.19544	1
HOCANF#5	2.678	1.38868	1.20555	6
HOCANF#6	3.05	1.45022	1.2409	5
HOCANF#7	2.9935	1.44121	1.24585	3
HOCANF#8	2.4815	1.35385	1.25494	3
HOCANF#9	1.53	1.1523	1.2638	3
HOCANF#10	1	1	1.3154	2
HOCANF#11	2.728	1.39727	1.33683	1
HOCANF#12	1.46	1.13445	1.3448	4
HOCANF#13	1.621	1.1747	1.37385	3
HOCANF#14	2.0705	1.27455	1.40344	2
HOCANF#15	1.687	1.19043	1.42496	6
HOCANF#16	2.519	1.36064	1.4371	4
HOCANF#17	1.13	1.04158	1.43789	1
HOCANF#18	2.124	1.28544	1.45092	5
HOCANF#19	3.676	1.54333	1.47226	4
HOCANF#20	1.6285	1.17651	1.48625	3
HOCANF#21	5.192	1.73159	1.4876	2
HOCANF#22	3.055	1.45101	1.50608	2
HOCANF#23	3.1045	1.4588	1.53436	5
HOCANF#24	2.967	1.43694	1.55678	5
HOCANF#25	2.855	1.41863	1.5784	1
HOCANF#26	5.9715	1.81424	1.58596	6
HOCANF#27	4.305	1.62676	1.60805	1
HOCANF#28	6.1335	1.8305	1.60858	2
HOCANF#29	8.561	2.0457	1.62133	5
HOCANF#30	2.1515	1.29096	1.62562	6
HOCANF#31	4.079	1.59778	1.65105	4
HOCANF#32	2.3525	1.32997	1.65976	4
HOCANF#33	9.16	2.09234	1.67762	5
HOCANF#34	9.245	2.09879	1.69276	6
HOCANF#35	5.3165	1.74532	1.69479	6
HOCANF#36	7.5415	1.96104	1.6982	2
HOCANF#37	6.215	1.83857	1.77161	1
HOCANF#38	8.696	2.05639	1.77248	3
HOCANF#39	5.4295	1.7576	1.77276	3
HOCANF#40	4.821	1.68932	1.77681	4
HOCANF#41	1.834	1.22405	1.79423	1
HOCANF#42	4.8695	1.69497	1.79832	5
HOCANF#43	4.5505	1.65712	1.8183	3
HOCANF#44	7.6655	1.97173	1.84894	1
HOCANF#45	6.223	1.83936	1.8663	4
HOCANF#46	8.3205	2.02636	1.88712	2
HOCANF#47	9.4465	2.11393	1.90172	3
HOCANF#48	7.167	1.92802	1.90525	5
HOCANF#49	9.6355	2.12793	1.9388	2
HOCANF#50	7.531	1.96013	2.02165	5
HOCANF#51	6.4055	1.85717	2.06757	6
HOCANF#52	18.8245	2.66016	2.07157	6
HOCANF#53	12.2	2.30208	2.11362	1
HOCANF#54	9.5205	2.11943	2.18506	4
HOCANF#55	10.9005	2.21725	2.20945	2
HOCANF#56	14.5565	2.44166	2.26854	2
HOCANF#57	12.633	2.329	2.3218	1
HOCANF#58	16.375	2.53938	2.36511	4

## Sheet: Table 3
Gene stable ID	HGNC Gene Symbol
ENSBTAG00000000163	DDIT4
ENSBTAG00000000202	SLC25A19
ENSBTAG00000000451	TMEM126A
ENSBTAG00000000837	PARP1
ENSBTAG00000001294	PPP1R15A
ENSBTAG00000001945	ARG2
ENSBTAG00000002363	SESN2
ENSBTAG00000004269	SGK1
ENSBTAG00000004558	C10H15orf48
ENSBTAG00000006523	SOD2
ENSBTAG00000006707	ACSL5
ENSBTAG00000007003	TYMS
ENSBTAG00000007163	SLC44A1
ENSBTAG00000007668	AGPAT4
ENSBTAG00000007812	NDUFA13
ENSBTAG00000008259	ACOD1
ENSBTAG00000008471	MX2
ENSBTAG00000008648	PRDX5
ENSBTAG00000008938	SRC
ENSBTAG00000009470	CLIC4
ENSBTAG00000011234	FOXO3
ENSBTAG00000011343	XAF1
ENSBTAG00000011757	PSEN1
ENSBTAG00000011765	GABARAPL1
ENSBTAG00000011997	ZMIZ2
ENSBTAG00000012594	MRPS6
ENSBTAG00000013489	CYP27A1
ENSBTAG00000013912	TXNRD1
ENSBTAG00000015793	RAB38
ENSBTAG00000016061	RSAD2
ENSBTAG00000016208	TGM2
ENSBTAG00000016708	CLTC
ENSBTAG00000018588	TMBIM6
ENSBTAG00000018972	GARS
ENSBTAG00000018986	ACSL4
ENSBTAG00000019979	CMPK2
ENSBTAG00000020747	ASS1
ENSBTAG00000020884	CASP4
ENSBTAG00000021301	ACSF2
ENSBTAG00000021791	PARP9
ENSBTAG00000021894	PPOX
ENSBTAG00000025450	SYNE2
ENSBTAG00000032277	KYNU
ENSBTAG00000038154	HSH2D

## Sheet: Table 4
GO term ID	term description	observed gene count	background gene count	false discovery rate
GO:0097190	apoptotic signaling pathway	11	295	0.0016
GO:1901700	response to oxygen-containing compound	23	1427	0.0016
GO:0006979	response to oxidative stress	11	373	0.002
GO:0009117	nucleotide metabolic process	14	576	0.002
GO:0033554	cellular response to stress	23	1553	0.002
GO:0055086	nucleobase-containing small molecule metabolic process	15	662	0.002
GO:1900182	positive regulation of protein localization to nucleus	6	69	0.002
GO:1901654	response to ketone	8	183	0.002
GO:1901701	cellular response to oxygen-containing compound	17	896	0.002
GO:1904646	cellular response to amyloid-beta	4	26	0.0045
GO:0006915	apoptotic process	16	915	0.005
GO:0019637	organophosphate metabolic process	17	1011	0.005
GO:0031667	response to nutrient levels	11	455	0.005
GO:0032879	regulation of localization	29	2524	0.005
GO:0034599	cellular response to oxidative stress	8	222	0.005
GO:0070059	intrinsic apoptotic signaling pathway in response to endoplasmic reticulum stress	4	31	0.005
GO:0072593	reactive oxygen species metabolic process	6	103	0.005
GO:0060341	regulation of cellular localization	14	766	0.0069
GO:0032570	response to progesterone	4	36	0.0071
GO:0000959	mitochondrial RNA metabolic process	4	37	0.0072
GO:0006390	mitochondrial transcription	3	12	0.0072
GO:0006950	response to stress	33	3267	0.0094
GO:0014829	vascular smooth muscle contraction	3	14	0.0094
GO:0034097	response to cytokine	16	1035	0.0102
GO:0044281	small molecule metabolic process	22	1779	0.0112
GO:0010646	regulation of cell communication	33	3327	0.0113
GO:0007584	response to nutrient	7	208	0.0118
GO:0080134	regulation of response to stress	18	1299	0.012
GO:1901655	cellular response to ketone	5	90	0.012
GO:0023051	regulation of signaling	33	3360	0.0121
GO:0009165	nucleotide biosynthetic process	8	291	0.0128
GO:0045912	negative regulation of carbohydrate metabolic process	4	49	0.0128
GO:1901653	cellular response to peptide	8	289	0.0128
GO:0006732	coenzyme metabolic process	8	297	0.0133
GO:0010033	response to organic substance	29	2815	0.0133
GO:0031960	response to corticosteroid	6	154	0.0133
GO:0070887	cellular response to chemical stimulus	28	2672	0.0133
GO:1901699	cellular response to nitrogen compound	11	568	0.0134
GO:0006109	regulation of carbohydrate metabolic process	6	158	0.0135
GO:0031327	negative regulation of cellular biosynthetic process	19	1479	0.0135
GO:0044237	cellular metabolic process	64	8797	0.0135
GO:0051900	regulation of mitochondrial depolarization	3	20	0.0135
GO:0097193	intrinsic apoptotic signaling pathway	6	158	0.0135
GO:2001233	regulation of apoptotic signaling pathway	9	388	0.0135
GO:0071417	cellular response to organonitrogen compound	10	485	0.0141
GO:0071393	cellular response to progesterone stimulus	2	3	0.0145
GO:0010648	negative regulation of cell communication	17	1255	0.0148
GO:0023057	negative regulation of signaling	17	1258	0.0149
GO:0009966	regulation of signal transduction	30	3033	0.015
GO:0010941	regulation of cell death	20	1638	0.015
GO:0043933	protein-containing complex subunit organization	21	1770	0.015
GO:0031324	negative regulation of cellular metabolic process	26	2463	0.0153
GO:0001101	response to acid chemical	8	323	0.0154
GO:0032469	endoplasmic reticulum calcium ion homeostasis	3	23	0.0154
GO:0035456	response to interferon-beta	3	23	0.0154
GO:0048545	response to steroid hormone	8	324	0.0154
GO:0009968	negative regulation of signal transduction	16	1160	0.0158
GO:0006796	phosphate-containing compound metabolic process	23	2065	0.0159
GO:0006235	dTTP biosynthetic process	2	4	0.0172
GO:0007005	mitochondrion organization	9	424	0.0172
GO:0010558	negative regulation of macromolecule biosynthetic process	18	1425	0.0172
GO:0046075	dTTP metabolic process	2	4	0.0172
GO:0071310	cellular response to organic substance	24	2219	0.0172
GO:0051716	cellular response to stimulus	49	6212	0.0179
GO:1901652	response to peptide	9	431	0.0184
GO:0009605	response to external stimulus	21	1857	0.0213
GO:0010605	negative regulation of macromolecule metabolic process	26	2558	0.0213
GO:0010608	posttranscriptional regulation of gene expression	9	441	0.0213
GO:0051049	regulation of transport	20	1732	0.0221
GO:0051385	response to mineralocorticoid	3	29	0.0221
GO:2000113	negative regulation of cellular macromolecule biosynthetic process	17	1348	0.0225
GO:0048585	negative regulation of response to stimulus	18	1483	0.0234
GO:1901698	response to nitrogen compound	14	988	0.0234
GO:0010243	response to organonitrogen compound	13	876	0.0237
GO:0042592	homeostatic process	18	1491	0.0241
GO:0048878	chemical homeostasis	14	995	0.0241
GO:0048477	oogenesis	4	74	0.0242
GO:0010675	regulation of cellular carbohydrate metabolic process	5	133	0.0244
GO:0042981	regulation of apoptotic process	18	1501	0.0244
GO:0009892	negative regulation of metabolic process	27	2762	0.0245
GO:0042221	response to chemical	36	4153	0.0245
GO:0001666	response to hypoxia	7	288	0.0254
GO:0042493	response to drug	13	900	0.0254
GO:0050896	response to stimulus	57	7824	0.0254
GO:0051186	cofactor metabolic process	9	467	0.0254
GO:0065003	protein-containing complex assembly	18	1514	0.0254
GO:0140053	mitochondrial gene expression	5	137	0.0254
GO:1903426	regulation of reactive oxygen species biosynthetic process	4	77	0.0254
GO:1903829	positive regulation of cellular protein localization	7	287	0.0254
GO:0008152	metabolic process	66	9569	0.026
GO:0030111	regulation of Wnt signaling pathway	7	293	0.026
GO:0045719	negative regulation of glycogen biosynthetic process	2	7	0.026
GO:0048008	platelet-derived growth factor receptor signaling pathway	3	34	0.026
GO:0048583	regulation of response to stimulus	34	3882	0.026
GO:0051902	negative regulation of mitochondrial depolarization	2	7	0.026
GO:0090407	organophosphate biosynthetic process	10	577	0.026
GO:0015695	organic cation transport	3	35	0.0261
GO:0032885	regulation of polysaccharide biosynthetic process	3	36	0.0277
GO:0043255	regulation of carbohydrate biosynthetic process	4	83	0.0277
GO:1902882	regulation of response to oxidative stress	4	83	0.0277
GO:0007165	signal transduction	39	4738	0.029
GO:0015871	choline transport	2	8	0.029
GO:0016055	Wnt signaling pathway	7	303	0.029
GO:0032205	negative regulation of telomere maintenance	3	38	0.0294
GO:0050801	ion homeostasis	11	708	0.0294
GO:0071548	response to dexamethasone	3	38	0.0294
GO:0098869	cellular oxidant detoxification	4	86	0.0294
GO:0033993	response to lipid	12	825	0.0301
GO:0006637	acyl-CoA metabolic process	4	88	0.0306
GO:0009994	oocyte differentiation	3	41	0.034
GO:0080135	regulation of cellular response to stress	10	618	0.034
GO:0043603	cellular amide metabolic process	11	732	0.0349
GO:0051172	negative regulation of nitrogen compound metabolic process	23	2307	0.0349
GO:2001242	regulation of intrinsic apoptotic signaling pathway	5	159	0.0349
GO:0009889	regulation of biosynthetic process	36	4337	0.0356
GO:0010761	fibroblast migration	2	10	0.0356
GO:0072527	pyrimidine-containing compound metabolic process	4	94	0.0356
GO:2000379	positive regulation of reactive oxygen species metabolic process	4	94	0.0356
GO:0003018	vascular process in circulatory system	5	162	0.0358
GO:0009719	response to endogenous stimulus	16	1353	0.0358
GO:2001243	negative regulation of intrinsic apoptotic signaling pathway	4	96	0.0363
GO:0006221	pyrimidine nucleotide biosynthetic process	3	44	0.0364
GO:0048468	cell development	17	1493	0.0365
GO:0071495	cellular response to endogenous stimulus	14	1106	0.0365
GO:0006974	cellular response to DNA damage stimulus	11	749	0.0369
GO:0062012	regulation of small molecule metabolic process	7	332	0.0369
GO:0000050	urea cycle	2	11	0.0377
GO:0021554	optic nerve development	2	11	0.0377
GO:0022607	cellular component assembly	23	2343	0.0377
GO:0030334	regulation of cell migration	11	753	0.0377
GO:0032386	regulation of intracellular transport	7	335	0.0377
GO:1901566	organonitrogen compound biosynthetic process	16	1370	0.0377
GO:0010677	negative regulation of cellular carbohydrate metabolic process	3	46	0.0379
GO:0010906	regulation of glucose metabolic process	4	100	0.0379
GO:0014070	response to organic cyclic compound	12	873	0.0379
GO:2000377	regulation of reactive oxygen species metabolic process	5	169	0.038
GO:0019627	urea metabolic process	2	12	0.0412
GO:0032042	mitochondrial DNA metabolic process	2	12	0.0412
GO:0060628	regulation of ER to Golgi vesicle-mediated transport	2	12	0.0412
GO:0007568	aging	6	255	0.0417
GO:0030154	cell differentiation	30	3457	0.0437
GO:0071216	cellular response to biotic stimulus	5	176	0.0437
GO:0010942	positive regulation of cell death	10	663	0.044
GO:0031326	regulation of cellular biosynthetic process	35	4266	0.044
GO:0032880	regulation of protein localization	12	901	0.045
GO:0046496	nicotinamide nucleotide metabolic process	4	107	0.045
GO:0008104	protein localization	20	1966	0.0452
GO:0034641	cellular nitrogen compound metabolic process	40	5126	0.0452
GO:0040007	growth	7	357	0.0452
GO:0044085	cellular component biogenesis	24	2556	0.0452
GO:0045936	negative regulation of phosphate metabolic process	9	562	0.0452
GO:0048519	negative regulation of biological process	39	4953	0.0452
GO:0048523	negative regulation of cellular process	36	4454	0.0452
GO:0050794	regulation of cellular process	69	10484	0.0452
GO:0051098	regulation of binding	7	356	0.0452
GO:1903428	positive regulation of reactive oxygen species biosynthetic process	3	51	0.0452
GO:0045087	innate immune response	10	676	0.0455
GO:0045934	negative regulation of nucleobase-containing compound metabolic process	16	1424	0.0455
GO:1903827	regulation of cellular protein localization	8	465	0.0489
